# Supplementary material for: Could Ovarian Cancer Prediction Models Improve the Triage of Symptomatic Women in Primary Care? A Modelling Study Using Routinely Collected Data
Source: Cancers (Basel). 2021 Jun 9;13(12):2886. doi: 10.3390/cancers13122886 (PMC8228892; doi:10.3390/cancers13122886)
Supplement: Supplementary file 1 [file cancers-13-02886-s001.zip]

Archive with 1 entries (1 files):
- cancers-1229294-supplementary.pdf
